# Supplementary material for: Neuromuscular and balance adaptations following basketball-specific training programs based on combined drop jump and multidirectional repeated sprint versus multidirectional plyometric training
Source: PLoS One. 2023 Mar 15;18(3):e0283026. doi: 10.1371/journal.pone.0283026 (PMC10016698; doi:10.1371/journal.pone.0283026)
Supplement: S1 Data — (XLSX) [file pone.0283026.s001.xlsx]

## Sheet: SBT
	R		L
	pre	post	pre	post
MDJ	19.8	25	19.5	21.3
MDJ	19.8	22.6	19.3	23.2
MDJ	20.1	22.6	19.1	21.5
MDJ	19.5	22.6	19.8	23
MDJ	21.2	23.6	20.3	22.3
MDJ	18.9	19.8	16.9	18.6
MDJ	19	19.2	18.7	20.1
MDJ	17.2	18.7	17.8	18.9
MDJ	20	22.6	22	23.5
MDJ	18.9	19.5	20.1	22.3
MDJ	20.3	22.8	20.1	22.1
MDJ	21.3	22.3	18.5	20
MDJ	19.8	21.6	20.2	22.5
MDJ	18	24.1	19.2	23.1
COMB	19.1	22.5	18.1	23.9
COMB	19	22	19.1	24.6
COMB	18.9	24.3	18.3	23.3
COMB	20	22.5	19.4	20.9
COMB	18	23.6	20.1	22.6
COMB	16.5	22.1	18.8	23.6
COMB	18.3	24.6	18.5	24.2
COMB	20	22.4	20.3	22.1
COMB	20.1	23	20.1	22.3
COMB	19.5	22.5	19.2	23.6
COMB	18.2	24.6	19	24.8
COMB	20.3	23.5	20	23.3
COMB	19.9	23.4	20.1	22.5
COMB	19	22.6	17.9	21.5
CON	19.5	19.9	20	20.2
CON	20.1	20.3	19.2	22.2
CON	19.6	19.5	19.4	19.5
CON	19.1	21.2	18.5	18.6
CON	19.4	19.5	19.1	20.3
CON	20	19.9	19.3	18.9
CON	20.1	21.3	18.6	17.5
CON	20.3	20.1	20.1	20
CON	18.7	18.8	19.6	19.7
CON	18.9	19	21.2	21.4
CON	19.5	19.6	19	18.9
CON	19.1	19.3	20	19.6
CON	19.8	19.8	18	17.8
CON	18.6	18.7	17.5	17.6

## Sheet: YBT
		R						L
		ANT		Post MD		Post LAT		ANT		Post MD		Post LAT
		pre	post	pre	post	pre	post	pre	post	pre	post	pre	post
	MJG	88	89	99	104	62	65	85	89	97	100	58	63
	MJG	90	93	98	101	60	64	87	90	100	103	60	65
	MJG	90	93	100	101	58	61	89	92	102	105	59	60
	MJG	92	94	96	98	57	60	91	94	97	101	60	59
	MJG	85	87	102	105	56	60	90	93	103	107	56	63
	MJG	88	90	96	100	63	66	91	95	99	102	58	60
	MJG	91	95	95	100	59	63	88	93	103	106	60	62
	MJG	83	85	99	105	61	63	90	94	100	101	59	61
	MJG	92	92	96	100	62	67	87	92	101	104	58	59
	MJG	85	87	93	97	57	61	91	95	98	102	60	63
	MJG	90	93	97	103	59	65	89	92	97	101	58	65
	MJG	85	87	96	99	62	65	90	94	100	97	59	61
	MJG	86	82	101	103	56	60	86	90	102	105	57	60
	MJG	87	94	83	93	60	66	82	90	98	105	57	63
	COMB	89	97	100	113	58	65	94	99	102	113	60	66
	COMB	91	97	98	108	58	63	87	96	98	105	58	64
	COMB	92	98	96	105	57	62	83	95	97	106	59	63
	COMB	91	98	93	105	58	65	90	98	99	112	58	61
	COMB	88	95	100	110	59	64	91	100	101	110	55	63
	COMB	87	95	98	103	60	63	87	96	103	115	55	64
	COMB	88	96	96	108	59	65	85	91	105	113	54	64
	COMB	91	100	99	109	57	66	92	98	99	112	60	66
	COMB	93	101	97	111	58	66	88	96	104	116	60	66
	COMB	90	97	98	107	61	67	86	95	99	110	63	68
	COMB	90	100	100	110	60	65	90	100	105	113	59	63
	COMB	80	89	99	110	59	64	93	102	98	108	58	65
	COMB	89	98	102	113	58	66	91	98	100	108	59	66
	COMB	86	96	99	114	59	67	92	97	103	112	60	66
	CON	85	87	97	96	59	60	89	90	99	100	60	61
	CON	90	89	95	96	59	58	88	87	100	101	57	59
	CON	89	90	98	100	58	57	90	92	102	103	59	59
	CON	91	69	96	95	56	58	89	88	99	98	58	60
	CON	88	87	100	101	57	60	86	89	99	100	58	59
	CON	87	88	101	99	59	58	87	87	103	102	59	58
	CON	92	93	93	95	58	59	90	89	104	105	56	57
	CON	90	88	95	93	58	60	87	86	101	101	61	62
	CON	92	90	101	102	60	61	85	86	102	103	60	60
	CON	91	93	98	100	59	60	91	90	99	98	61	62
	CON	87	89	99	98	57	57	90	89	100	101	59	60
	CON	88	90	95	94	60	59	88	89	101	100	55	58
	CON	83	85	99	101	58	58	91	92	99	100	58	59
	CON	80	83	92	90	57	56	93	93	98	99	59	60

## Sheet: Ttest
		pre	post
	MJG	6.74	6.73
	MJG	6.59	6.5
	MJG	6.59	6.5
	MJG	6.63	6.62
	MJG	6.69	6.67
	MJG	6.64	6.59
	MJG	6.76	6.62
	MJG	6.69	6.61
	MJG	6.68	6.65
	MJG	6.75	6.59
	MJG	6.57	6.53
	MJG	6.71	6.61
	MJG	6.6	6.59
	MJG	6.76	6.6
	COMB	6.68	6.53
	COMB	6.68	6.59
	COMB	6.59	6.48
	COMB	6.56	6.47
	COMB	6.62	6.45
	COMB	6.67	6.49
	COMB	6.57	6.4
	COMB	6.65	6.48
	COMB	6.62	6.44
	COMB	6.54	6.42
	COMB	6.65	6.45
	COMB	6.75	6.55
	COMB	6.72	6.48
	COMB	6.77	6.53
	CON	6.7	6.62
	CON	6.73	6.69
	CON	6.71	6.69
	CON	6.65	6.68
	CON	6.71	6.6
	CON	6.64	6.67
	CON	6.69	6.59
	CON	6.71	6.68
	CON	6.53	6.58
	CON	6.68	6.67
	CON	6.73	6.65
	CON	6.61	6.63
	CON	6.65	6.71
	CON	6.53	6.58

## Sheet: SJ
		pre	post
	MJG	37	40
	MJG	38	41
	MJG	34	34
	MJG	37	43
	MJG	38	41
	MJG	39	42
	MJG	38	42
	MJG	40	43
	MJG	38	40
	MJG	37	38
	MJG	33	35
	MJG	34	37
	MJG	36	39
	MJG	37	37
	COMB	33	36
	COMB	36	39
	COMB	40	44
	COMB	39	43
	COMB	38	40
	COMB	36	39
	COMB	37	39
	COMB	38	39
	COMB	36	40
	COMB	33	38
	COMB	37	40
	COMB	36	39
	COMB	40	43
	COMB	36	38
	CON	39	38
	CON	42	40
	CON	35	35
	CON	36	37
	CON	37	36
	CON	36	38
	CON	40	39
	CON	38	41
	CON	38	36
	CON	37	38
	CON	35	34
	CON	38	39
	CON	38	39
	CON	39	40

## Sheet: CMJ
		pre	post
	MJG	52	56
	MJG	45	49
	MJG	37	42
	MJG	39	42
	MJG	42	47
	MJG	42	45
	MJG	31	36
	MJG	34	37
	MJG	42	45
	MJG	32	36
	MJG	37	41
	MJG	33	36
	MJG	38	43
	MJG	37	40
	COMB	41	44
	COMB	37	42
	COMB	43	44
	COMB	30	35
	COMB	43	46
	COMB	32	37
	COMB	33	36
	COMB	39	44
	COMB	42	44
	COMB	38	42
	COMB	34	38
	COMB	42	46
	COMB	45	49
	COMB	41	45
	CON	38	40
	CON	39	40
	CON	40	38
	CON	40	38
	CON	34	33
	CON	40	37
	CON	42	45
	CON	38	37
	CON	36	38
	CON	34	36
	CON	35	36
	CON	40	39
	CON	38	39
	CON	37	38

## Sheet: DJ
		R		L
		pre	post	pre	post
	MJG	15	17	18	20
	MJG	15	18	19	20
	MJG	14	17	11	13
	MJG	12	15	14	15
	MJG	13	15	15	18
	MJG	15	15	18	20
	MJG	18	20	17	19
	MJG	16	19	17	18
	MJG	13	15	14	16
	MJG	14	18	12	15
	MJG	13	15	12	14
	MJG	15	17	13	15
	MJG	18	18	14	17
	MJG	19	20	18	17
	COMB	13	15	14	16
	COMB	15	17	16	17
	COMB	16	17	13	14
	COMB	15	18	14	15
	COMB	14	16	12	15
	COMB	15	16	13	15
	COMB	11	13	13	14
	COMB	14	16	16	18
	COMB	13	15	15	16
	COMB	14	16	14	16
	COMB	14	15	15	16
	COMB	16	18	16	17
	COMB	14	18	16	17
	COMB	15	17	14	15
	CON	11	13	13	12
	CON	14	15	16	17
	CON	13	13	14	15
	CON	15	16	17	18
	CON	13	13	14	16
	CON	15	14	17	16
	CON	17	17	13	15
	CON	17	18	15	14
	CON	15	14	14	15
	CON	14	13	16	15
	CON	17	16	13	15
	CON	14	15	17	15
	CON	16	15	15	16
	CON	15	16	16	16

## Sheet: FJT
		pre	post
	MJG	8.11	8.4
	MJG	8.39	8.53
	MJG	7.62	7.98
	MJG	7.97	8.15
	MJG	8.46	8.75
	MJG	8.21	8.45
	MJG	7.56	7.82
	MJG	7.32	7.56
	MJG	8.56	8.82
	MJG	8.44	8.62
	MJG	7.86	8.1
	MJG	7.69	7.9
	MJG	7.86	8.12
	MJG	7.61	7.71
	COMB	7.33	7.41
	COMB	8.15	8.21
	COMB	8.25	8.33
	COMB	8.56	8.69
	COMB	8.49	8.61
	COMB	8.1	8.2
	COMB	7.26	7.32
	COMB	7.78	8.06
	COMB	7.24	7.32
	COMB	7.82	7.93
	COMB	7.98	8.35
	COMB	7.22	7.32
	COMB	8.46	8.54
	COMB	8.87	8.95
	CON	8.91	8.89
	CON	7.36	7.38
	CON	8.45	8.48
	CON	8.75	8.74
	CON	7.85	7.86
	CON	8.97	8.99
	CON	8.24	8.28
	CON	7.67	7.63
	CON	7.76	7.8
	CON	7.33	7.37
	CON	7.77	7.81
	CON	8.95	8.89
	CON	8.56	8.61
	CON	7.72	7.79

## Sheet: IRSA
		BT		TT
		pre	post	pre	post
	MJG	8.2	8.12	83.5	83.1
	MJG	8.1	8.02	83.2	82.5
	MJG	8.25	8.1	83.4	83.3
	MJG	8.2	8.1	84.1	83.3
	MJG	8.18	8.12	83.6	83.5
	MJG	8.15	8.08	83.3	82.9
	MJG	8.21	8.1	83.2	83.1
	MJG	8.28	8.14	83.3	82.8
	MJG	8.16	8.12	83.2	83.1
	MJG	8.16	8.1	83.5	83.4
	MJG	8.23	8.12	83.4	83.3
	MJG	8.18	8.13	83.5	83.5
	MJG	8.12	8.14	83.3	82.2
	MJG	8.11	8.1	83.3	82.5
	COMB	8.25	8.1	83.3	82.9
	COMB	8.33	8.07	83.3	82.6
	COMB	8.35	8.1	84.1	83.3
	COMB	8.26	8.02	83.4	82.7
	COMB	8.26	8.1	83.4	82.9
	COMB	8.1	8.01	83.4	82.8
	COMB	8.21	8.1	84.1	83.4
	COMB	8.19	8.05	83.8	83.1
	COMB	8.16	8.01	83.3	82.7
	COMB	8.26	8.11	83.5	82.9
	COMB	8.23	8.1	83.6	83
	COMB	8.32	8.09	84	83.3
	COMB	8.28	8.09	83.5	82.8
	COMB	8.11	8.01	83.2	82.5
	CON	8.31	8.33	83.5	83.4
	CON	8.16	8.14	83.3	83.3
	CON	8.2	8.18	83.4	83.3
	CON	8.1	8.11	83.4	83.3
	CON	8.05	8.1	83.5	83.4
	CON	8.1	8.11	83.5	83.4
	CON	8.25	8.2	83.3	83.4
	CON	8.26	8.21	83.3	83.3
	CON	8.16	8.14	83.3	83.3
	CON	8.25	8.19	83.5	83.5
	CON	8.3	8.3	83.2	83.2
	CON	8.1	8.08	83.4	83.4
	CON	8.02	8.04	83.4	83.3
	CON	8.08	8.11	83.6	83.4

## Sheet: LOAD
	WEEK1	WEEK2	WEEK3	WEEK4	WEEK5	WEEK6	WEEK7	WEEK8
MJG	1810	1810	1800	1810	1810	1810	1810	1890
MJG	1810	1800	1800	1810	1810	1800	1810	1810
MJG	1890	1890	1800	1800	1890	1890	1890	1890
MJG	1800	1810	1800	1800	1800	1800	1890	1890
MJG	1810	1800	1800	1890	1890	1890	1890	1890
MJG	1800	1800	1800	1800	1810	1810	1810	1890
MJG	1810	1800	1810	1810	1810	1890	1810	1890
MJG	1810	1800	1800	1890	1890	1890	1890	1890
MJG	1810	1800	1800	1800	1810	1890	1810	1890
MJG	1800	1800	1800	1800	1810	1800	1810	1810
MJG	1890	1810	1800	1890	1890	1890	1890	1810
MJG	1810	1800	1800	1800	1810	1800	1810	1810
MJG	1810	1810	1800	1890	1890	1890	1800	1810
MJG	1710	1800	1800	1810	1800	1890	1800	1810
COMB	1800	1810	1800	1890	1890	1890	1890	1800
COMB	1810	1890	1800	1810	1810	1890	1810	1890
COMB	1810	1800	1800	1810	1810	1810	1810	1800
COMB	1890	1890	1810	1800	1810	1810	1800	1890
COMB	1810	1800	1800	1810	1800	1800	1800	1810
COMB	1710	1710	1800	1710	1710	1800	1890	1800
COMB	1890	1800	1810	1810	1890	1800	1810	1810
COMB	1800	1800	1810	1810	1810	1810	1810	1890
COMB	1710	1800	1800	1810	1810	1890	1800	1890
COMB	1800	1890	1800	1800	1800	1800	1810	1890
COMB	1810	1710	1810	1810	1810	1800	1810	1800
COMB	1710	1890	1890	1890	1810	1890	1890	1890
COMB	1890	1890	1800	1890	1890	1890	1810	1810
COMB	1890	1810	1810	1890	1890	1810	1810	1890
CON	1710	1810	1800	1800	1710	1800	1810	1800
CON	1800	1810	1800	1800	1810	1800	1710	1810
CON	1710	1800	1710	1810	1810	1810	1890	1810
CON	1800	1810	1800	1800	1810	1810	1810	1890
CON	1810	1810	1810	1810	1800	1890	1810	1800
CON	1710	1710	1710	1810	1710	1800	1810	1810
CON	1800	1810	1810	1810	1810	1890	1890	1800
CON	1810	1810	1800	1810	1800	1800	1810	1710
CON	1810	1810	1800	1810	1810	1810	1810	1710
CON	1800	1800	1810	1810	1800	1800	1710	1800
CON	1810	1810	1810	1810	1800	1800	1710	1800
CON	1810	1800	1800	1810	1810	1710	1810	1810
CON	1800	1810	1810	1810	1800	1810	1810	1890
CON	1810	1810	1800	1810	1800	1810	1810	1890
